# Supplementary material for: Phenotype response for the invasive Petaurus notatus in Tasmania
Source: J Mammal. 2025 Oct 27;106(6):1456–64. doi: 10.1093/jmammal/gyaf074 (PMC12704938; doi:10.1093/jmammal/gyaf074)
Supplement: gyaf074_Supplementary_Data [file gyaf074_supplementary_data.zip]

Archive with 3 entries (3 files):
- Appendix 1.docx
- Supplementary_Data_SD1.docx
- Supplementary_Data_SD2.docx
